# Supplementary material for: Combined Exposure to Multiple Metals and Kidney Function in a Midlife and Elderly Population in China: A Prospective Cohort Study
Source: Toxics. 2023 Mar 17;11(3):274. doi: 10.3390/toxics11030274 (PMC10051264; doi:10.3390/toxics11030274)
Supplement: Supplementary file 1 [file toxics-11-00274-s001.zip]

Archive with 1 entries (1 files):
- toxics-2243075-supplementary.pdf
